# Supplementary material for: Alteration of mRNA abundance, oxidation products and antioxidant enzyme activities during oocyte ageing in common carp Cyprinus carpio
Source: PLoS One. 2019 Feb 22;14(2):e0212694. doi: 10.1371/journal.pone.0212694 (PMC6386366; doi:10.1371/journal.pone.0212694)
Supplement: S1 Table — (XLSX) [file pone.0212694.s001.xlsx]

## Sheet: Egg viabilities (in vivo)
Treatment (HPO)	Replicate	Eyeing%	Hatching%	Eyed egg mortality%	Larval malformation%
1 (0-2)	1	93	93	0	3.22
1 (0-2)	2	77	64	16.88	11.71
1 (0-2)	3	99	99	0	11.11
1 (0-2)	4	95	95	0	24.73
1 (0-2)	5	79.96	68.9	14.64	7.52
2 (2-4)	1	93.5	93.5	0	4.27
2 (2-4)	2	87.5	83.5	4.57	7.78
2 (2-4)	3	95.5	95.5	0	15.7
2 (2-4)	4	97.5	97.5	0	15.38
2 (2-4)	5	84.53	71.56	16.66	8.39
3 (4-6)	1	81.5	78	4.29	7.69
3 (4-6)	2	52	44	15.38	22.72
3 (4-6)	3	95	94	1.05	5.85
3 (4-6)	4	89.5	86	3.91	14.53
3 (4-6)	5	71.19	54.25	25.76	12.49
4 (6-8)	1	84.5	84	0.59	12.5
4 (6-8)	2	17	11	35.29	13.63
4 (6-8)	3	90.5	84	7.18	22.61
4 (6-8)	4	84	72.5	13.69	8.27
4 (6-8)	5	57.49	43.67	34.42	17.66
5 (8-10)	1	58.5	42.5	27.35	29.41
5 (8-10)	2	5	1.5	70	66.66
5 (8-10)	3	71	48	32.39	46.87
5 (8-10)	4	55.5	42	24.32	8.33
5 (8-10)	5	40.75	23.47	52.89	18.39
6 (10-12)	1	6	2.5	58.33	100
6 (10-12)	2	1	0	100
6 (10-12)	3	28	6.5	76.78	46.15
6 (10-12)	4	21	11	47.61	31.81
6 (10-12)	5	20.44	12.39	68.87	12.82
7 (12-14)	1	0	0
7 (12-14)	2	0	0
7 (12-14)	3	4.5	0.5	88.88	100
7 (12-14)	4	2.5	0.5	80	100
7 (12-14)	5	11.04	2.5	77.35	25
