# Supplementary material for: Alteration of mRNA abundance, oxidation products and antioxidant enzyme activities during oocyte ageing in common carp Cyprinus carpio
Source: PLoS One. 2019 Feb 22;14(2):e0212694. doi: 10.1371/journal.pone.0212694 (PMC6386366; doi:10.1371/journal.pone.0212694)
Supplement: S2 Table — (XLSX) [file pone.0212694.s002.xlsx]

## Sheet: Egg viabilities (in vitro)
Treatment (HPS)	Replicate	Eyeing%	Hatching%	Eyed egg mortality%	Larval malformation%
1 (0)	1	97.9	97.2	0.71	0
1 (0)	2	98	98	0	0.068
1 (0)	3	90	89.33	0.74	1.49
2 (2)	1	97.33	94	3.42	1.41
2 (2)	2	90.66	90.66	0	2.94
3 (4)	1	96.66	93.33	3.44	2.85
3 (4)	2	87.33	83.33	4.58	3.2
3 (4)	3	94	93.33	0.7	0.71
3 (4)	4	92.66	84.66	8.63	4.72
4 (6)	1	95.33	89.33	6.29	2.23
4 (6)	2	74.66		33.92	7.81
4 (6)	3	87.33	52.66	39.69	25.31
4 (6)	4	81.33	62	23.77	19.35
5 (8)	1	65.33	52.66	19.38	13.92
5 (8)	2	67.33	46	31.68	21.73
5 (8)	3	54.66	10	81.7	53.33
6 (10)	1	40	21.33	46.66	56.25
