# Supplementary material for: Alteration of mRNA abundance, oxidation products and antioxidant enzyme activities during oocyte ageing in common carp Cyprinus carpio
Source: PLoS One. 2019 Feb 22;14(2):e0212694. doi: 10.1371/journal.pone.0212694 (PMC6386366; doi:10.1371/journal.pone.0212694)
Supplement: S3 Table — (XLSX) [file pone.0212694.s003.xlsx]

## Sheet: Relative mRNA levels (in vivo)
Treatment (HPO)	Replicate	hsp70	cox1	sod Mn	gpx1	vasa	igf2	cyclin A	cyclin B	jnk A	jnk B	caspase 3a	caspase9	bax	bcl2	cathepsin B	cathepsin Z
1 (0-2)	1	-0.613761	0.204825	0.08	-0.82334	-0.276389	0.2013	0.3813	0.1013	-0.1712	-0.00044867	-0.221528	-0.3212	-0.0862272	-0.725479	-0.1425	0.3375
1 (0-2)	2	-0.0631497	0.146727	0.645	0.979271	-0.261963	0.0413	-0.1537	0.2013	0.0888	0.0502518	-0.119961	0.1938	0.0930748		-0.0125	-0.0125
1 (0-2)	3	-0.553866	-0.213896	-0.375	-0.0559384	0.600216	0.7213	-0.1287	0.0713	0.1988	-0.284126	0.60691	0.3738	0.0132219	0.714554	0.0975	-0.0725
1 (0-2)	4	1.23098	-0.137647	-0.35	-0.0999901	-0.0618606	-0.9637	-0.0987	-0.3737	-0.1162	0.234324	-0.265415	-0.2462	-0.0198695		0.0575	-0.2525
2 (2-4)	1	-0.474139	0.445744	-0.36	-1.63465	0.0621875	-0.4987	0.0363	-0.3637	-0.4062	-0.619918	-0.351589	-0.0912	-0.225354	-0.902496	-0.6125	-0.1675
2 (2-4)	2	-0.577101	0.357673	0.075	0.113803	-0.303961	-0.3237	-0.4437	-0.3787	-0.4162	-0.366299	-0.821196	-0.1612	-0.266696	-0.511822	0.0025	-0.7275
2 (2-4)	3	-0.579913	0.393067	-0.365	-1.33417	0.371888	-0.2687	-0.5137	0.0063	-0.2562	0.0601935	-0.0427244	-0.2812	-0.511107	-0.555956	0.2575	-0.9925
2 (2-4)	4	1.23571	0.977006	-0.29	-0.440692	0.109065	-0.5687	-0.6687	-0.7387	-0.4812	-0.0672774	-0.681362	-0.1712	-0.150998	-0.680684	-0.4325	-0.8575
3 (4-6)	1	-0.292096	-0.633913	-0.535	-1.70558	-0.559522	-0.9887	-0.3887	-0.6387	-0.7212	-0.404908	-0.834701	-0.5562	-0.733985	-1.13402	-0.3325	-0.9375
3 (4-6)	2	0.37337	0.739548	0.485	0.632374	0.844431	-0.0537	-0.4837	-0.0787	-0.1662	0.150168	0.0958747	0.0988	0.0140601	0.356856	0.3425	-0.5025
3 (4-6)	3	-0.472637	0.397	-0.36	-1.29367	0.339059	-0.1787	-0.6187	-0.2137	-0.3912	-0.23291	-0.06505	-0.4312	-0.648717	-0.740464	0.1075	-0.9425
3 (4-6)	4	1.64982	1.25102	-0.165	-0.274584	0.236519	-0.7687	-0.8237	-0.3537	-0.1962	0.147925	-0.450725	0.0438	0.0644363	0.421721	-0.3225	-0.5125
4 (6-8)	1	0.7483	0.0648382	-0.095	-0.47664	0.136807	-0.0887	0.1063	0.2613	-0.1662	0.204847	0.120709	0.0588	0.499436	0.259129	0.0675	0.0075
4 (6-8)	2	-0.425757	0.520538	0.255	-0.450237	0.0748117	-1.1387	-0.6687	-0.0387	-0.3162	-0.36968	-0.900881	-0.7212	-0.841921	0.136262	0.0225	-1.2875
4 (6-8)	3	-0.961107	-0.214044	-0.24	-1.052	0.400966	0.4063	-0.0487	-0.0137	-0.1962	-0.0587289	0.579845	-0.2662	-0.271122	-1.03327	-0.1325	-0.2625
4 (6-8)	4	2.15832	1.41992	0.025	0.417916	0.930774	-0.2087	-0.3837	-0.1287	0.0188	0.285841	0.386689	0.4738	0.819754	1.21543	-0.2675	0.1325
5 (8-10)	1	0.880447	1.82608	-0.13	0.0122882	1.13087	-0.6237	-0.1787	-0.6287	-0.1212	0.0020046	0.29758	0.6738	0.48285	1.03308	0.1025	-0.6775
5 (8-10)	2	-0.133191	0.854606	0.56	0.276525	0.0719987	-0.1287	-0.1487	0.2763	-0.1012	0.0466934	-0.181047	-0.1962	-0.0374179	1.00294	-0.0825	-0.3475
5 (8-10)	3	-1.29503	-0.187199	-0.615	-1.51338	-0.289894	-0.2637	-0.0437	-0.3837	-0.3862	-0.0776567	-0.52273	-0.5162	-0.839373	-1.35348	0.0225	-0.7725
5 (8-10)	4	2.63641	1.68154	0.15	-0.514744	1.20475	-0.6437	-0.0287	-0.0537	0.0488	0.361861	1.04735	0.1838	0.714742		0.0775	-0.4275
6 (10-12)	1	0.229912	1.11516	-0.195	-0.688414	0.945302	0.3213	-0.0987	-0.2187	0.0138	-0.151984	0.790864	0.5588	0.498175	-0.0730213	-0.0275	-0.2725
6 (10-12)	2	2.11015	1.47058	0.505	0.347177	0.732096	0.1113	0.0513	0.5963	0.5888	0.588641	0.656246	0.4988	0.932093	1.56547	-0.0225	0.2275
7 (12-14)	1	0.120866	1.71814	-0.545	-1.01557	0.602282	0.4763	-0.2287	-0.3637	-0.3812	-0.0898417	0.261628	0.2638	0.161383	0.249893	-0.2425	-0.0775
7 (12-14)	2	1.31935	0.483552	-0.09	-0.544153	-0.278101	-0.4637	-0.8187	-0.2637	-0.2212	0.131812	-0.617508	-0.3112	0.106395	-0.704769	-0.3975	-0.7425
