# Supplementary material for: Alteration of mRNA abundance, oxidation products and antioxidant enzyme activities during oocyte ageing in common carp Cyprinus carpio
Source: PLoS One. 2019 Feb 22;14(2):e0212694. doi: 10.1371/journal.pone.0212694 (PMC6386366; doi:10.1371/journal.pone.0212694)
Supplement: S4 Table — (XLSX) [file pone.0212694.s004.xlsx]

## Sheet: Relative mRNA levels (in vitro)
Treatment (HPS)	Replicate	hsp70	cox1	sod Mn	gpx1	vasa	igf2	cyclin A	cyclin B	jnk A	jnk B	caspase 3a	caspase9	bax	bcl2	cathepsin B	cathepsin Z
1 (0)	1	0.06	0.0644911	-0.818746	0.138222	-0.2462	-0.203608	-0.0862	-1.1262			0.2763	0.112574	0.00808749	0.0163	-0.6962	-0.0112
1 (0)	2	-0.585	0.283608	0.518049	0.0833356	0.0588	-0.0716792	-0.0362	0.2638	0.0688	-0.1362	-0.4187	-0.285019	-0.0219424	0.0113	0.0738	-0.2362
1 (0)	3	-0.73	-0.215069	-0.151062	-0.644379	-0.0162	0.329781	0.1188	0.2138	-0.5962	-0.3262	0.0013	0.230963	-0.428343	0.0313	0.1388	-0.0162
1 (0)	4	1.255	-0.133025	0.418784	0.423021	0.2038	-0.0542943	-0.0212	0.6288	0.4688	0.4188	0.1413	-0.0583174	0.442397	-0.0587	0.4488	0.2338
2 (2)	1	0.185	-0.175511	-0.891507	0.129433	-0.2212	-0.768979	-0.1162			1.0238	-0.2437	-0.244154	-0.646684	-0.0087	-5.5462	-0.0262
2 (2)	2	-0.01	0.33001	0.663125	1.34013	0.0838	-0.1178	0.0088	0.3738	-0.0062	-0.2162	-0.0337	0.111149	-0.0309642	0.0963	0.1638	-0.1512
2 (2)	3	-0.46	0.090972	0.0447048	-0.112557	-0.1912	0.53304	0.4538	0.7638	-0.0462	0.2638	0.2263	0.497434	-0.111416	-0.2837	0.3588	0.2938
2 (2)	4	1.525	0.675929	0.369199	0.953595	0.2488	0.219841	-0.2162	0.6588	0.5588	0.4038	0.0563	0.409724	0.191891	-1.7187	0.5988	-0.1912
3 (4)	1	-0.14	-0.0965115	-4.35977	-0.400378	-0.4062	-0.500468	0.2338	-0.3612	-0.0912	-0.2512	-0.5337	-0.27635	-0.735497	-2.1187	0.6688	-0.2062
3 (4)	2	0.32	1.36501	0.826101	1.19485	0.1288	0.404869	0.1288	0.7438	0.2238	0.1188	0.6313	0.970658	0.646911	0.4813	0.1788	0.2888
3 (4)	3	-0.71	-0.10811	0.192911	-0.628324	0.1988	-0.0609957	0.0638	0.9138	-0.0012	0.2638	0.1763	0.43309	-0.486446	-1.1487	0.3338	-0.1212
3 (4)	4	1.34	0.366452	0.56719	0.186735	0.1638	0.363877	-0.0012	0.3438	0.4538	0.5988	0.0363	0.31339	0.155014	0.8063	0.3238	0.2838
4 (6)	1	0.315	0.039528	-4.18099	-0.352416	-0.1312	-0.341554	-0.3312	-0.5162	-0.4762	0.8438	-0.1837	-0.11163	0.0489861	0.4863	-5.9162	-0.3512
4 (6)	2	0.13	0.536849	0.760871	0.489795	0.2088	0.225743	-0.1662	0.6338	-0.1112	-0.4862	0.0463	0.341874	0.258301	0.5013	0.1938	-0.5512
4 (6)	3	-1.1	-0.51083	-0.1787	-0.642184	-0.4812	-0.0119259	-0.0462	0.5738	-0.0112	-0.0212	-0.6937	-0.251607	-0.610741	-0.5587	0.1388	-0.6012
4 (6)	4	1.72	0.695052	1.22228	0.623108	0.7538	-0.133239	0.6038	1.1688	0.8538	0.9138	0.5013	0.764675	0.553827	-0.7987	0.8238	0.8638
5 (8)	1	0.155	-0.353031	-4.27573	-0.249281	-0.5662	-0.348355	-0.0312	-0.3062	-0.4962	-0.3562	-0.2937	-0.467238	-0.464802	-1.3387	0.1538	-0.0462
5 (8)	2	0.3	0.603568	0.296561	0.533103	0.3138	-0.67044	-0.2962	0.1388	-0.4612	-0.6862	0.1513	0.209421	0.102581	0.3013	-0.2612	-0.2012
5 (8)	3	-0.03	0.853732	-0.667949	0.560724	0.6488	0.873814	0.1538	0.2388	-0.2862	-0.3312	0.7113	1.22066	0.715967	1.7813	-0.2612	0.2188
6 (10)	4	0.545	0.333332	-4.19464	0.0138592	0.0238	0.304591	-0.0612	-0.3012	-1.5312	0.9988	-0.1687	0.139161	-0.185929	0.0963	0.9788	0.0988
6 (10)	1	-0.155	0.663409	0.325288	-0.0798703	0.5188	0.608414	0.3638	1.1888	0.7688	0.7788	0.2413	0.783253	0.310213	0.7513	1.0388	-0.0912
6 (10)	2	1.77	1.02817	0.470395	0.164091	0.5888	-0.243829	-0.1162	0.3838	0.4338	0.5138	0.4563	0.837596	0.532392		0.5388	0.2738
