# Supplementary material for: Alteration of mRNA abundance, oxidation products and antioxidant enzyme activities during oocyte ageing in common carp Cyprinus carpio
Source: PLoS One. 2019 Feb 22;14(2):e0212694. doi: 10.1371/journal.pone.0212694 (PMC6386366; doi:10.1371/journal.pone.0212694)
Supplement: S5 Table — (XLSX) [file pone.0212694.s005.xlsx]

## Sheet: TBARs (in vivo)
Treatment (HPO)	Replicate	MDA (µg g-1)
1 (0-2)	1	1.44363
1 (0-2)	2	1.59522
1 (0-2)	3	1.61911
1 (0-2)	4	1.72755
2 (2-4)	1	1.41238
2 (2-4)	2	1.50028
2 (2-4)	3	1.62901
2 (2-4)	4	1.77152
3 (4-6)	1	1.32357
3 (4-6)	2	1.66951
3 (4-6)	3	1.60723
3 (4-6)	4	1.63625
4 (6-8)	1	1.2759
4 (6-8)	2	1.56411
4 (6-8)	3	1.41478
4 (6-8)	4	1.83647
5 (8-10)	1	1.31177
5 (8-10)	2	1.78302
6 (10-12)	1	1.86945
6 (10-12)	2	1.48362
7 (12-14)	1	1.57604
7 (12-14)	2	1.46169

## Sheet: TBARs (in vitro)
Treatment (HPS)	Replicate	MDA (µg g-1)
1 (0)	1	1.52096
1 (0)	2	1.53001
1 (0)	3	1.60734
1 (0)	4	1.59151
2 (2)	1	1.428
2 (2)	2	1.67169
2 (2)	3	1.63661
2 (2)	4	1.688
3 (4)	1	1.40499
3 (4)	2	1.70243
3 (4)	3	1.52954
3 (4)	4	1.8146
4 (6)	1	1.14055
4 (6)	2	1.60684
4 (6)	3	1.85532
5 (8)	1	1.31387
5 (8)	2	1.64686
5 (8)	3	1.93294
6 (10)	1	1.49662
6 (10)	2	1.76639
