# Supplementary material for: Alteration of mRNA abundance, oxidation products and antioxidant enzyme activities during oocyte ageing in common carp Cyprinus carpio
Source: PLoS One. 2019 Feb 22;14(2):e0212694. doi: 10.1371/journal.pone.0212694 (PMC6386366; doi:10.1371/journal.pone.0212694)
Supplement: S6 Table — (XLSX) [file pone.0212694.s006.xlsx]

## Sheet: carbonyls (in vivo)
Treatment (HPO)	Replicate	carbonyls (nmol mg-1)
1 (0-2)	1	5.15131
1 (0-2)	2	15.4756
1 (0-2)	3	4.00698
1 (0-2)	4	14.125
1 (0-2)	5	19.1512
1 (0-2)	6	11.582
2 (2-4)	1	3.48279
2 (2-4)	2	25.4249
2 (2-4)	3	1.75428
2 (2-4)	4	5.21482
2 (2-4)	5	9.44521
2 (2-4)	6	9.06439
3 (4-6)	1	1.83403
3 (4-6)	2	3.64375
3 (4-6)	3	1.73722
3 (4-6)	4	8.59523
3 (4-6)	5	6.16405
3 (4-6)	6	4.39486
4 (6-8)	1	7.12471
4 (6-8)	2	1.87614
4 (6-8)	3	1.15699
4 (6-8)	4	-0.653958
4 (6-8)	5	2.37597
5 (8-10)	1	2.28695
5 (8-10)	2	34.1306
5 (8-10)	3	5.15975
6 (10-12)	1	4.87316
6 (10-12)	2	13.7076
6 (10-12)	3	0.12173
7 (12-14)	1	0.33348
7 (12-14)	2	4.12
7 (12-14)	3	1.44768

## Sheet: carbonyls (in vitro)
Treatment (HPS)	Replicate	carbonyls (nmol mg-1)
1 (0)	1	11.012
1 (0)	2	2.88967
2 (2)	1	3.24959
3 (4)	1	5.72022
3 (4)	2	1.03475
3 (4)	3	11.1384
4 (6)	1	4.16444
5 (8)	1	2.99838
5 (8)	2	2.29243
6 (10)	1	1.79771
6 (10)	2	1.9514
