# Supplementary material for: Alteration of mRNA abundance, oxidation products and antioxidant enzyme activities during oocyte ageing in common carp Cyprinus carpio
Source: PLoS One. 2019 Feb 22;14(2):e0212694. doi: 10.1371/journal.pone.0212694 (PMC6386366; doi:10.1371/journal.pone.0212694)
Supplement: S7 Table — (XLSX) [file pone.0212694.s007.xlsx]

## Sheet: Enzyme activities (in vivo)
Treatment (HPO)	Replicate	CAT	GR	SOD	GPx
		µmol/min/mg	umol/min/mg	umol NBT/min/mg protein	nmol/min/mg
1 (0-2)	1	0.0843092	0.0316701	10.1578	65.9477
1 (0-2)	2	0.113494	0.0873998	3.84702	55.7924
1 (0-2)	3	0.104662	0.0539032	5.06938	94.7171
1 (0-2)	4	0.111015	0.0582232	6.72906	44.4187
2 (2-4)	1	0.141956	0.0600174	5.32443	131.724
2 (2-4)	2	0.0316419	0.0596281	5.11546	191.151
2 (2-4)	3	0.0520789	0.076596	5.29011	60.4964
2 (2-4)	4	0.0894348	0.0554517	6.01241	113.211
3 (4-6)	1	0.0919928	0.0428021	6.38144	65.6055
3 (4-6)	2	0.0701814	0.0741825	4.64333	36.9511
3 (4-6)	3	0.0646136	0.0698086	7.42665	18.9033
3 (4-6)	4	0.0717359	0.0751449	9.8718	93.0016
4 (6-8)	1	0.0200504	0.0581662	7.64056	151.826
4 (6-8)	2	0.0877168	0.348528	1.52897	301.272
4 (6-8)	3	0.0590833	0.0633048	6.19769	132.162
4 (6-8)	4	0.0594505	0.0573993	9.15758	187.305
5 (8-10)	1	0.0564317	0.206836	3.10618	167.655
5 (8-10)	2	0.0708908	0.0552747	8.78311	105.638
5 (8-10)	3	0.0717814	0.0553934	8.33482	38.2626
5 (8-10)	4	0.0561856	0.040936	10.3068	101.205
6 (10-12)	1	0.064475	0.0208173	3.42503	25.6837
6 (10-12)	2	0.0991465	0.0544577	6.34132	69.0466
7 (12-14)	1	0.0664603	0.042626	5.75882	56.3
7 (12-14)	2	0.0808887	0.038291	5.97476	92.0742
