# Supplementary material for: Alteration of mRNA abundance, oxidation products and antioxidant enzyme activities during oocyte ageing in common carp Cyprinus carpio
Source: PLoS One. 2019 Feb 22;14(2):e0212694. doi: 10.1371/journal.pone.0212694 (PMC6386366; doi:10.1371/journal.pone.0212694)
Supplement: S8 Table — (XLSX) [file pone.0212694.s008.xlsx]

## Sheet: Enzyme activities (in vitro)
Treatment (HPS)	Replicate	CAT	GR	SOD	GPx
		µmol/min/mg	µmol/min/mg	µmol NBT/min/mg protein	nmol/min/mg
1 (0)	1	0.0802328	0.0502344	10.0537	25.0734
1 (0)	2	0.0341005	0.0656359	3.40047	9.90743
1 (0)	3	0.081176	0.0258349	5.8764	12.3744
1 (0)	4	0.125176	0.0367538	4.23418	12.5455
2 (2)	1	0.0378155	0.0377812	6.22893	26.8468
2 (2)	2	0.0905446	0.0616729	3.59256	4.45082
2 (2)	3	0.102831	0.0223404	7.23694	22.3278
2 (2)	4	0.109372	0.0391416	4.09919	6.87261
3 (4)	1	0.171338	0.0293836	7.1231	10.9531
3 (4)	2	0.00889832	0.066539	4.36802	16.8248
3 (4)	3	0.113091	0.0417335	5.86926	22.0928
3 (4)	4	0.0854436	0.0588011	3.25579	14.1837
4 (6)	1	0.0445628	0.0377918	6.57952	7.72247
4 (6)	2	0.160696	0.0855432	3.71059	18.6645
4 (6)	3	0.141547	0.0475858	6.38745	17.3811
4 (6)	4	0.032747	0.0513765	1.35737	19.7165
5 (8)	1	0.133791	0.0380364	9.0858	22.8924
5 (8)	2	0.130252	0.063711	5.08251	22.4065
5 (8)	3	0.0720504	0.0286483	5.54217	15.2219
5 (8)	4	0.0404419	0.0241643	9.41523	7.39529
6 (10)	1	0.126553	0.032186	7.22381	10.9235
6 (10)	2	0.0654518	0.0287927	2.73892	22.9547
6 (10)	3	0.0918468	0.0284153	8.27583	23.7001
